# Supplementary material for: Genetic variants of DNA repair genes predict the survival of patients with esophageal squamous cell cancer receiving platinum-based adjuvant chemotherapy
Source: J Transl Med. 2016 May 31;14:154. doi: 10.1186/s12967-016-0903-z (PMC4888614; doi:10.1186/s12967-016-0903-z)
Supplement: Supplementary file 3 — 10.1186/s12967-016-0903-z The original clinical and genotype data. [file 12967_2016_903_MOESM3_ESM.xls]

## Sheet: JTM
No.of patients	Age	Sex	Smoking	Drinking	Vessel invasion	Neural invasion	TNM Stage	Lymphadenectomy	DFS_time	DFS_status	OS_time	OS_status	rs2094258	rs2296147	rs873601	rs238406	rs1870134	rs2228001
1	60	1	1	1	0	0	2	1	42.7333	1	46.7667	1	CT	TT	AG	TG	CG	TG
2	58	1	0	0	0	1	2	1	65.3333	0	65.3333	0	CT	TT	AG	TT	GG	TG
3	56	1	1	1	0	0	2	1	17	1	21.9	1	CT	TT	AG	TG	CG	TG
4	65	1	1	1	0	0	2	1	58.6667	0	58.6667	0	CC	TT	AG	TG	GG	TT
5	60	2	0	0	0	0	3	1	9.7	1	15.7333	1	CT	TT	AG	TG	CG	TT
6	59	1	1	0	1	1	3	1	57.7667	0	57.7667	0	TT	TT	GG	TG	CC	TT
7	59	1	1	1	1	1	3	1	7.03333	1	49.5	1	CC	TT	AG	GG	GG	TG
8	62	1	1	1	0	1	2	1	57.4333	0	57.4333	0	CC	TT	AA	TT	GG	TG
9	65	1	1	0	0	0	2	1	8.3	1	42.2	1	CC	TT	AA	TG	GG	TT
10	71	1	1	1	0	0	2	1	61.2333	0	61.2333	0	CT	TT	AG	GG	GG	TG
11	54	1	0	0	0	0	3	1	56.8333	0	56.8333	0	CT	TT	AG	GG	CG	TG
12	63	1	0	0	1	0	2	1	2.5	1	27.7667	1	CT	TT	GG	TG	CG	TG
13	65	2	0	0	0	0	2	1	21.7667	1	26.7667	1	TT	TT	GG	TT	GG	TG
14	44	1	1	1	0	1	3	1	40.1667	1	91.7333	0	TT	TT	GG	TG	GG	TG
15	50	1	0	1	1	1	2	1	21.9	1	49.77	1	CT	TT	AG	TT	GG	TT
16	69	1	1	1	0	1	3	1	41.3333	1	55.2	0	CT	TT	AG	TG	GG	TT
17	58	1	1	0	0	0	2	1	59.8333	0	59.8333	0	CC	CT	AG	TT	CG	TT
18	57	2	0	0	0	0	2	1	56.4667	0	56.4667	0	CT	CT	AA	TG	GG	GG
19	47	2	0	0	0	0	3	1	41.1667	1	53.8	0	CT	TT	AG	TG	CG	TG
20	65	1	1	0	1	0	3	2	14.0333	1	18.6	1	CT	CT	GG	TG	GG	TG
21	67	1	1	1	1	1	3	1	55.4	0	55.4	0	CC	TT	AA	GG	CG	TT
22	62	1	1	1	0	0	3	1	6.93333	1	8.66667	1	CT	TT	AG	TT	GG	GG
23	65	1	1	0	0	0	2	1	66.7667	0	66.7667	0	CT	TT	AG	GG	CG	TT
24	54	1	1	1	0	1	3	1	59.8333	0	59.8333	0	CT	CT	AA	TG	GG	TT
25	45	2	0	0	0	0	2	1	62.8667	0	62.8667	0	CT	TT	GG	TT	GG	TG
26	57	2	1	1	1	1	3	1	30.7	1	35.8667	1	CC	CC	AA	TT	CG	TT
27	59	1	0	0	1	0	3	1	21.7	1	24.4667	1	CT	TT	AG	TG	GG	TT
28	62	1	0	1	0	0	3	1	52.6333	0	52.6333	0	TT	TT	AG	GG	GG	TT
29	65	2	0	0	0	0	2	1	14.9333	1	21	1	CT	TT	AG	GG	CG	TT
30	52	1	1	1	1	0	3	1	52.5	0	52.5	0	CT	TT	GG	TG	GG	GG
31	55	1	0	1	1	1	3	1	7.76667	1	8.86667	1	CT	TT	AG	TG	GG	GG
32	46	1	0	0	0	0	2	1	62.6333	0	62.6333	0	CT	TT	AG	GG	GG	TT
33	60	1	1	1	0	1	3	2	24.5333	1	34.5	1	TT	TT	AG	GG	GG	TG
34	54	2	0	0	1	0	2	1	58.4667	0	58.4667	0	CC	CT	AA	TT	CG	TT
35	64	1	1	0	0	0	3	1	8.13333	1	13	1	CT	TT	GG	TG	GG	TG
36	58	1	1	1	0	1	3	1	4.46667	1	13.8333	1	CT	CT	AG	TT	GG	TG
37	63	1	0	0	0	0	2	1	62.8	0	62.8	0	TT	TT	GG	TG	GG	TG
38	57	1	1	1	1	1	3	1	9.46667	1	32.1	1	CC	TT	AG	TT	CG	TG
39	53	1	1	1	0	0	3	1	4.7	1	7.7	1	CT	TT	GG	GG	GG	TG
40	71	1	1	1	0	0	3	1	21.6333	1	24.9	1	TT	TT	GG	TG	CG	TT
41	59	1	1	1	0	0	2	1	0.05	1	0.1	1	CT	TT	AG	TT	CG	TT
42	57	1	0	0	1	0	3	2	36.2667	1	56	0	CT	CT	AG	TG	GG	TG
43	60	2	0	0	0	0	3	1	11.4	1	16.5333	1	CT	TT	GG	TG	CG	TG
44	68	2	1	0	1	0	3	1	32.1333	1	42.7333	1	CT	TT	AG	TG	CG	TT
45	37	1	0	0	0	0	2	1	0.5	1	4.26667	1	CC	TT	GG	TT	GG	TG
46	63	2	0	0	0	0	2	1	66.6333	0	66.6333	0	CT	TT	AG	GG	CG	TG
47	61	2	0	0	1	1	3	2	14.9333	1	22.4	1	CT	TT	AG	TT	GG	TT
48	66	2	0	0	0	0	2	1	26.3333	1	41.3667	1	TT	TT	GG	TG	CG	TT
49	44	1	1	1	0	0	3	1	58.6	0	58.6	0	CC	CT	AG	GG	CG	TT
50	46	1	1	1	0	0	2	1	59.7667	1	59.7667	0	CC	CT	AA	TG	GG	TG
51	60	1	1	1	1	1	3	2	10.7667	1	14.8333	1	TT	TT	GG	TG	GG	TG
52	54	1	1	0	0	0	2	1	9.33333	1	13.0667	1	CC	TT	AG	TG	GG	GG
53	59	1	0	1	0	0	3	1	36.9333	1	102.4	0	CC	CC	AA	TT	CG	TT
54	58	1	0	1	0	0	2	1	0.633333	1	5.63333	1	TT	TT	AG	TT	GG	GG
55	62	1	0	1	1	1	2	1	59.1667	0	59.1667	0	CT	TT	AG	TG	CC	TT
56	59	1	1	1	0	0	3	2	1.011	1	1.23333	1	CT	CT	AG	GG	CG	TT
57	75	2	0	0	1	1	3	1	9.6	1	12.6667	1	CT	TT	AG	TG	CC	TT
58	63	1	1	0	0	0	3	1	56.3	0	56.3	0	CT	CT	AG	GG	GG	TG
59	55	1	1	0	1	0	3	1	7.66667	1	22.3667	1	CT	TT	AG	GG	GG	GG
60	49	1	0	0	0	0	3	1	1.86667	1	8.33333	1	CT	TT	AG	TG	GG	GG
61	63	1	1	0	0	0	2	1	64.0333	0	64.0333	0	CT	CT	AG	TG	GG	GG
62	59	2	0	0	0	0	3	1	8	1	13.4667	1	CT	TT	GG	TG	GG	GG
63	70	1	1	1	1	1	3	1	10.4667	1	17.3333	1	CT	CT	AG	TT	CG	TG
64	48	1	1	1	0	0	2	2	4.13333	1	13.6	1	CT	CT	GG	TG	CG	TT
65	60	1	1	1	0	0	3	1	2.63333	1	7.73333	1	CT	CT	AG	TG	GG	TG
66	65	1	0	1	0	0	2	1	6.53333	1	12.5667	1	TT	TT	GG	TG	GG	TT
67	73	1	0	0	1	1	3	2	5.7	1	11.9333	1	CT	TT	AG	TT	CC	TT
68	67	1	0	0	0	0	2	1	18.57	1	49.06	1	CT	TT	AG	TT	CG	TG
69	66	2	0	0	0	0	3	1	60.8	0	60.8	0	CT	TT	AG	GG	CG	TG
70	57	1	1	1	0	0	3	1	53.8	0	53.8	0	CT	TT	AG	TT	CG	TG
71	49	1	1	0	0	0	3	1	52.6	0	52.6	0	TT	TT	GG	GG	GG	GG
72	63	2	0	0	1	1	3	2	51.4	0	51.4	0	CT	TT	GG	TT	GG	TG
73	53	1	1	1	0	0	3	1	31.6	1	32.5333	1	CC	CT	AG	GG	CG	TT
74	54	1	1	1	0	0	2	1	13.1667	1	65.3333	0	CT	CT	AG	TT	GG	TG
75	64	2	0	0	0	0	3	1	54.9667	0	54.9667	0	TT	TT	GG	TG	CG	TT
76	50	1	1	1	0	0	3	1	14.2667	1	18.9333	1	CT	TT	AG	TG	GG	TG
77	66	1	0	0	0	0	2	1	25.2667	1	47.5333	1	CT	TT	AG	TG	GG	TT
78	69	1	1	1	1	1	3	1	21.4667	1	26.6333	1	CC	TT	AA	TG	GG	GG
79	67	1	1	1	0	0	2	1	9.16667	1	11.8	1	TT	TT	GG	GG	CG	TT
80	64	1	0	0	0	0	3	1	6.86667	1	8.1	1	CT	TT	GG	TG	CG	TT
81	60	1	0	0	1	1	2	1	53.1	0	53.1	0	CC	CT	AG	TG	GG	GG
82	59	1	1	1	1	1	3	1	12.6	0	12.6	1	CT	TT	GG	TT	CG	TG
83	61	1	1	1	0	0	3	1	56.6	0	56.6	0	CC	CC	AA	TT	CC	TT
84	45	1	0	1	0	0	3	1	5.9	1	10.1667	1	CT	CT	AG	TT	GG	TT
85	56	1	1	0	1	0	2	1	14.8	1	17.9	1	TT	TT	AG	TG	CG	TT
86	60	1	1	1	0	0	3	2	64.6333	0	64.6333	0	CT	TT	AG	GG	CC	TT
87	47	1	1	1	1	0	3	1	32.5333	1	37.5	1	CT	TT	GG	TG	CG	TG
88	54	1	1	1	0	0	2	1	36.7	1	54.5	0	CC	CT	AA	GG	GG	TT
89	56	1	1	1	0	1	3	1	20.5667	1	26.9333	1	CT	TT	GG	TT	CG	TG
90	56	1	1	0	0	1	2	1	52.8667	0	52.8667	0	CC	CC	AA	GG	GG	GG
91	56	1	1	0	0	0	3	1	64.0667	0	64.0667	0	CC	TT	AG	TG	CG	TG
92	66	1	1	1	1	1	3	1	38.5667	1	47.7333	1	TT	TT	GG	GG	CC	TT
93	58	1	1	1	0	0	3	1	64.9333	0	64.9333	0	TT	TT	GG	TT	GG	GG
94	54	1	0	0	1	0	3	2	4.86667	1	7.46667	1	TT	TT	GG	TG	CG	TT
95	58	1	1	0	0	0	3	2	7	1	11.6333	1	CT	CT	AG	TG	CC	TT
96	64	1	1	1	0	0	3	1	17.73	1	42.06	1	CT	TT	AG	TT	CG	TT
97	69	1	0	0	0	0	2	2	4.06667	1	9.63333	1	TT	TT	GG	TT	GG	TT
98	62	1	1	0	0	1	3	1	53.9	0	53.9	0	CT	TT	AG	GG	GG	GG
99	60	1	0	0	0	1	2	1	51.2	0	51.2	0	CC	TT	AA	TG	GG	TG
100	64	1	1	0	0	0	2	2	25.6	0	25.6	1	CT	TT	AG	TG	GG	GG
101	62	1	1	1	0	0	3	2	41.6667	1	47.2	1	CC	TT	AG	TG	CG	TT
102	54	1	1	1	1	0	3	1	5.53333	1	10.1	1	CC	TT	AG	GG	GG	TG
103	45	1	1	1	0	0	2	1	16.7	1	46.8667	1	TT	TT	GG	TG	CG	TG
104	61	1	1	1	0	0	2	1	54.6333	0	54.6333	0	CT	TT	AG	GG	CG	TG
105	63	2	0	0	0	0	2	2	62.4333	0	62.4333	0	CC	TT	AG	GG	GG	TG
106	59	1	1	0	0	0	2	1	56.0333	0	56.0333	0	CT	TT	AG	GG	GG	GG
107	66	1	1	0	0	0	3	1	3.06667	1	7.73333	1	CT	TT	GG	TG	CC	TT
108	60	1	0	1	0	1	2	1	7.66667	1	29.0667	1	TT	TT	GG	GG	CC	TT
109	63	2	0	0	0	0	2	1	12.1	1	18.1333	1	CT	TT	GG	TG	GG	TG
110	65	2	0	0	1	0	3	1	65.9667	0	65.9667	0	TT	TT	GG	TG	CG	TT
111	49	1	1	1	0	0	2	1	17	1	23.4667	1	CT	TT	AG	TG	CG	TT
112	64	1	1	1	1	0	3	1	55.8667	1	66.5333	0	CT	TT	AG	GG	GG	TT
113	63	1	0	0	0	1	3	1	51.6	0	51.6	0	CC	TT	AG	TG	GG	GG
114	45	1	1	0	0	0	2	1	66.7667	0	66.7667	0	CT	TT	GG	TG	CG	TT
115	52	1	1	1	0	0	2	1	18.5333	1	22.8667	1	CT	TT	AA	TG	CG	TT
116	66	1	0	0	1	1	3	1	18	1	23.0667	1	TT	TT	GG	TT	CG	TG
117	55	1	1	1	0	0	3	1	59.0667	0	59.0667	0	TT	TT	GG	TG	GG	TT
118	56	1	0	0	0	0	3	2	28.9	1	59.7333	0	CT	TT	AG	GG	GG	GG
119	48	1	1	0	0	0	3	1	1.4	1	9.4	1	CT	TT	GG	TT	CG	TG
120	52	1	1	1	0	0	2	2	56.8333	0	56.8333	0	CC	TT	GG	GG	GG	TT
121	57	1	1	0	0	0	2	1	65.8	0	65.8	0	CC	TT	AA	GG	GG	GG
122	72	1	1	1	0	0	3	1	1.93333	1	3.53333	1	CT	TT	AG	TG	CC	TT
123	69	1	0	0	1	1	3	2	7.7	1	14.9	1	CC	CT	AG	GG	GG	GG
124	69	1	0	1	1	1	3	1	6.66667	1	13.1333	1	CT	CT	AG	TG	GG	GG
125	61	1	1	1	1	0	3	1	14.6333	1	21.3	1	TT	TT	GG	TT	GG	TT
126	63	1	0	1	0	0	3	1	10.7667	1	79.5333	1	CT	CT	AG	TT	CG	TG
127	63	1	1	0	0	1	3	2	20.8	1	25.3667	1	TT	TT	GG	TG	GG	TG
128	65	1	1	0	0	0	3	2	2.5	1	5.63333	1	CT	CT	AG	TG	GG	TG
129	62	1	1	1	0	0	3	1	20.9667	1	28.4	1	CT	TT	AG	TG	GG	TG
130	44	1	1	1	0	0	2	1	16.1	1	36.3667	1	CT	TT	AG	TG	GG	TT
131	63	2	0	0	0	0	3	1	52.4	0	52.4	0	CC	TT	AG	TG	GG	TG
132	52	1	1	0	0	0	3	1	6	1	10.4333	1	CT	TT	AG	TT	CG	TT
133	47	1	1	1	1	0	3	1	3.26667	1	28.8667	1	CC	CT	AA	GG	CG	TT
134	53	2	0	0	1	0	2	1	54.2	0	54.2	0	CC	CT	AA	GG	GG	TG
135	54	1	0	0	1	0	3	1	67.4667	0	67.4667	0	TT	TT	GG	TG	GG	TT
136	61	1	0	1	0	0	2	1	53.7	0	53.7	0	CC	CC	AG	TG	GG	TT
137	58	1	1	1	0	0	3	1	4.43333	1	21.3667	1	CT	CT	AG	TG	GG	TG
138	55	2	0	0	0	1	3	2	58.7	0	58.7	0	CC	CT	AA	GG	GG	TG
139	50	1	1	0	1	0	3	1	8.46667	1	16.4333	1	CC	CT	GG	TG	GG	GG
140	55	1	1	1	0	0	3	2	2.1	1	4.9	1	CC	TT	AA	GG	CC	TT
141	55	1	0	0	1	1	3	1	14.3333	1	21.4667	1	CC	TT	AA	GG	GG	TG
142	68	2	0	0	0	0	2	1	19.5333	1	22.3333	1	TT	TT	GG	TT	CG	TG
143	65	1	1	0	0	0	3	2	7.6	1	16.6	1	CT	CT	AG	TG	CG	TT
144	53	1	0	1	0	0	2	1	62.3333	0	62.3333	0	CT	TT	AG	TG	CG	TT
145	64	1	1	1	1	0	3	2	67.2667	0	67.2667	0	CT	TT	GG	TT	GG	TT
146	54	1	1	1	1	0	3	1	4.13333	1	21.6667	1	CT	TT	AA	TG	GG	TG
147	63	1	1	0	0	0	3	1	62.6333	0	62.6333	0	CT	TT	GG	TG	GG	TG
148	41	2	0	0	0	1	3	2	18.8667	1	23.1333	1	CT	TT	GG	GG	CG	TG
149	72	1	0	0	0	0	3	2	51.6	1	61.2333	0	CT	TT	AG	TG	CG	TT
150	64	1	0	0	0	0	3	1	21.5333	1	30.6	1	CT	CT	AG	TT	CG	TG
151	52	1	1	0	0	0	2	1	11.8667	1	17.9333	1	CT	TT	AG	TT	CG	TT
152	56	1	1	1	0	1	2	1	55.1333	0	55.1333	0	CT	TT	GG	GG	GG	TT
153	56	1	1	1	0	0	3	1	64.2333	0	64.2333	0	CC	CT	AG	GG	GG	TT
154	68	1	1	1	0	1	2	1	66.6	0	66.6	0	CC	CT	AG	TT	GG	TG
155	64	1	1	1	0	0	3	1	22.6	1	27.2333	1	TT	TT	GG	GG	GG	TG
156	55	1	1	0	0	0	3	1	55.4	0	55.4	0	CT	CT	AG	GG	GG	GG
157	66	1	0	0	1	0	3	2	3.63333	1	65.1333	0	CT	TT	AG	TG	GG	GG
158	48	1	1	0	1	0	2	1	22.7667	1	27.2	1	CT	TT	AG	TT	CG	TT
159	64	1	1	0	1	1	3	1	37.3	1	44.4333	1	CC	TT	AA	TG	GG	TG
160	56	1	0	0	1	0	2	1	12	1	19.1667	1	CT	TT	AG	TT	GG	TT
161	51	1	0	1	0	1	2	1	60.1	0	60.1	0	CC	CT	AA	TG	GG	TT
162	69	2	0	0	0	1	3	1	15.1	1	24.4667	1	CT	CT	AG	GG	GG	TG
163	53	1	1	1	1	0	3	2	8.43333	1	52.1667	0	CC	TT	GG	GG	GG	TG
164	48	1	1	1	0	0	3	2	5.86667	1	10.8	1	CT	TT	AG	TT	CG	TG
165	52	1	1	1	0	0	3	1	54.9	0	54.9	0	CT	TT	AG	TG	GG	TG
166	51	1	1	1	0	0	2	1	11.4	1	29.1	1	CC	TT	GG	TT	GG	TG
167	63	1	0	0	0	0	2	1	54.9667	0	54.9667	0	TT	TT	GG	TG	GG	GG
168	62	1	1	1	0	0	3	1	21.4667	1	52.4333	1	CT	TT	AG	GG	GG	TT
169	48	1	0	1	0	0	2	1	51.6667	0	51.6667	0	CC	CT	AA	GG	CG	TT
170	47	1	0	1	0	0	3	1	64.4	0	64.4	0	CC	CT	GG	GG	GG	TG
171	65	2	0	0	0	0	3	1	22.23	1	30.7667	1	CT	TT	GG	TG	GG	GG
172	56	1	1	1	0	0	3	1	56.1	0	56.1	0	CC	TT	AG	TG	GG	TT
173	42	1	1	0	0	0	2	1	66.3	0	66.3	0	CT	CT	GG	TT	GG	GG
174	68	1	1	1	1	1	3	1	16.4667	1	21.6	1	CC	CT	AA	TT	CG	TT
175	64	1	0	0	1	1	3	1	1.23333	1	17.1	1	CT	TT	AG	TG	GG	TT
176	54	1	1	1	1	1	3	1	21.5667	1	27.5	1	CT	CT	AG	TG	GG	TG
177	52	1	1	1	0	0	2	1	63.5	0	63.5	0	CT	CT	AG	TG	GG	GG
178	61	1	1	0	1	1	3	1	57.7333	0	57.7333	0	CC	TT	AA	TG	GG	TT
179	43	1	1	1	0	0	3	1	60.2	0	60.2	0	CT	TT	AG	TG	GG	TG
180	71	1	1	0	0	0	2	1	41.9333	1	49.7333	1	CT	TT	GG	TT	GG	TG
181	61	1	1	1	0	0	3	2	13.35	1	19.15	1	CT	TT	AG	TG	CG	TT
182	74	1	0	0	0	0	2	1	65.4667	0	65.4667	0	TT	TT	GG	TG	CG	TT
183	71	1	1	0	0	0	3	1	8	1	12.0667	1	CT	TT	AG	TT	GG	TG
184	73	1	1	1	0	0	3	1	6.6	1	11.1667	1	CT	TT	AA	TG	GG	TG
185	45	1	1	1	1	0	3	1	5.66667	1	10.4667	1	TT	TT	GG	TT	GG	TG
186	56	1	1	1	0	0	3	1	20.7667	1	25.8667	1	CT	TT	AG	GG	GG	TG
187	64	1	1	1	0	1	2	1	61.9333	0	61.9333	0	CT	CT	GG	GG	CG	TG
188	72	1	1	1	0	0	3	2	3.3	1	5.83333	1	CC	TT	AG	GG	CC	TT
189	64	1	1	1	1	0	3	2	8	1	9.73333	1	CT	TT	GG	TG	GG	TT
190	72	1	1	0	0	1	3	1	3.33333	1	7.56667	1	CT	TT	AG	GG	GG	TG
191	40	1	1	0	0	0	3	1	66.7333	0	66.7333	0	CC	CT	AA	TT	GG	TG
192	64	1	0	0	1	1	2	1	8.9	1	30.1667	1	CT	CT	GG	TG	CG	TG
193	46	1	0	0	1	1	3	1	55.0667	0	55.0667	0	CC	CC	AA	TG	GG	TG
194	69	1	0	0	0	1	3	1	50.8333	1	52.3667	0	CC	CT	AA	GG	GG	GG
195	56	1	1	1	0	0	3	1	55.3667	0	55.3667	0	CC	CT	GG	TT	GG	TG
196	59	1	1	1	0	0	2	1	2.83333	1	9.9	1	CT	CT	AG	TG	GG	TG
197	63	1	1	0	0	1	3	1	58	0	58	0	CT	TT	AG	GG	CG	TT
198	67	1	0	0	0	0	3	1	23.6667	1	31.8333	1	TT	TT	AG	TG	GG	TG
199	42	1	1	0	0	0	3	1	8.16667	1	35.3667	1	CC	CT	AG	TG	CG	TG
200	52	1	1	0	0	0	2	1	7.36667	1	28	1	CT	TT	AA	GG	CG	TG
201	53	1	1	0	0	0	2	2	9.9	1	14.8667	1	CT	CT	AG	TG	CG	TG
202	65	1	1	1	1	0	3	1	57.6667	0	57.6667	0	CT	TT	GG	TT	CG	TT
203	49	1	1	1	0	0	3	1	63.5	0	63.5	0	CT	TT	AG	GG	CG	TT
204	68	1	1	1	0	0	2	1	8.83333	1	22.2667	1	CT	TT	AG	GG	GG	GG
205	49	1	1	0	0	0	2	1	58.7	0	58.7	0	CC	TT	AA	TG	GG	TT
206	77	1	1	1	0	0	3	1	1.224	1	3.36667	1	CT	TT	AG	TG	CG	TG
207	50	2	0	0	0	1	2	1	55.3	0	55.3	0	CC	TT	AA	TG	GG	TG
208	62	1	1	0	0	0	3	1	11.9667	1	24.2	1	CT	CT	AG	GG	CG	TT
209	45	1	0	0	1	1	3	1	19.3667	1	26.4	1	CT	CT	AG	TG	GG	GG
210	56	1	1	1	0	0	3	2	6.63333	1	10.6333	1	CC	CT	AA	TG	GG	GG
211	57	2	0	0	0	0	2	1	51.8333	0	51.8333	0	CC	TT	AG	TG	GG	GG
212	43	1	1	1	1	0	3	1	7.86667	1	12.8	1	TT	TT	AG	TT	CG	TT
213	47	1	1	1	0	0	3	1	3.96667	1	11.8	1	CT	CT	GG	TG	GG	TG
214	62	1	0	1	0	0	3	1	31.1667	1	62.3333	0	CT	TT	AG	GG	GG	TG
215	62	1	1	0	0	0	3	1	17.2	1	23.7	1	CC	CT	GG	TG	CG	TG
216	51	1	1	1	0	0	3	1	2.76667	1	3.9	1	CT	TT	AG	TT	GG	GG
217	59	1	1	0	1	1	3	2	27.1	1	32.1333	1	CT	TT	AG	TT	CG	TG
218	56	1	1	1	1	0	3	1	33.9333	1	48.7333	1	CT	TT	AG	GG	GG	TG
219	52	1	1	1	0	0	2	1	26.2667	1	31.3667	1	CT	TT	AG	TG	CG	TG
220	66	2	0	0	0	0	2	1	5.2	1	13.7333	1	CT	TT	AG	GG	CG	TG
221	57	1	1	0	0	0	2	1	56.2333	0	56.2333	0	CC	TT	GG	TG	CG	TT
222	48	1	1	1	1	1	2	1	36.9333	1	40	1	CT	CT	AA	TG	CG	TG
223	59	1	0	0	1	1	3	1	6.9	1	43.4	1	TT	TT	GG	GG	CG	TG
224	48	1	1	1	0	0	3	1	7.43333	1	17.6333	1	CC	TT	AA	TG	CG	TG
225	72	1	0	0	0	1	3	1	58.4667	0	58.4667	0	CC	TT	GG	TG	CG	TG
226	55	1	1	1	0	0	3	1	19.2	1	56.1333	0	CC	TT	AG	TG	CG	TT
227	61	1	1	1	1	0	2	2	51.4333	0	51.4333	0	CT	CT	AG	GG	CG	TG
228	73	1	1	1	0	0	2	1	37.9333	1	43.0333	1	CT	TT	AG	GG	CG	TT
229	59	2	0	0	1	0	3	1	55.1	0	55.1	0	CC	CT	AG	TG	GG	TG
230	61	1	1	1	0	0	3	1	8.3	1	11.3	1	TT	TT	GG	TG	GG	TG
231	52	1	1	1	0	1	3	2	10.0667	1	25.7	1	CT	CT	AA	TT	GG	GG
232	65	1	1	1	0	1	3	1	66.1	0	66.1	0	CC	TT	AA	GG	GG	TT
233	67	1	1	1	0	0	3	1	53.2333	0	53.2333	0	CT	TT	AG	GG	CG	TG
234	58	1	1	1	0	0	3	2	13.3333	1	38.8333	1	CT	CT	AG	GG	GG	GG
235	57	1	1	1	0	0	2	1	27.0333	1	52.5667	0	CT	TT	AG	TG	CG	TG
236	46	1	1	1	0	0	3	2	6.43333	1	10.4667	1	CT	CT	AG	TG	GG	GG
237	57	1	1	1	1	1	3	2	7.26667	1	10.6	1	CT	TT	AG	TT	GG	GG
238	61	1	1	0	0	0	3	1	4.76667	1	7.9	1	CT	TT	AG	GG	CG	TG
239	63	1	1	1	0	0	2	1	47.4	0	47.4	0	CC	CT	AG	GG	CG	TT
240	76	1	1	0	0	0	3	1	2.66667	1	8.8	1	CC	TT	AG	TT	GG	TG
241	68	1	1	1	0	0	3	1	24.0667	1	47.2667	0	TT	TT	GG	TG	CC	TT
242	68	1	1	0	0	0	2	1	47.2667	0	47.2667	0	CC	CT	AG	TG	CG	TT
243	59	2	0	0	0	0	2	1	48.1	0	48.1	0	CT	TT	AG	GG	GG	TG
244	53	2	0	0	0	0	2	1	47.6	0	47.6	0	CT	TT	AG	TT	CG	TG
245	44	1	1	1	1	1	3	1	3.26667	1	11.8667	1	CC	TT	AA	GG	GG	GG
246	68	1	1	1	1	0	3	1	20.9333	1	21.9667	1	CC	CT	AA	GG	CG	TG
247	41	1	1	1	0	0	3	1	49.0667	0	49.0667	0	TT	TT	GG	TG	CC	TT
248	55	1	0	0	0	0	3	1	22.6333	1	28.1	1	CC	CT	AA	TT	GG	GG
249	45	1	1	1	1	1	3	1	46.7667	0	46.7667	0	CT	CT	AG	GG	GG	TG
250	77	1	1	0	0	0	2	1	48.6667	0	48.6667	0	CT	TT	GG	TG	CG	TG
251	51	1	1	0	0	1	3	2	49.1	0	49.1	0	CC	TT	AG	TT	CG	TT
252	63	1	0	0	0	0	3	1	46.9	0	46.9	0	CT	TT	AG	TG	CG	TG
253	67	2	0	0	0	0	2	1	4.23333	1	48.6333	0	CC	CC	AA	TG	GG	TG
254	67	2	0	0	0	1	3	2	19.9667	1	28.1333	1	CT	TT	AG	TG	CG	TT
255	50	1	1	1	0	0	2	1	12.8667	1	18.9667	1	CC	CC	AG	TT	GG	GG
256	54	1	1	1	0	0	3	2	0.733333	1	0.9	1	TT	TT	GG	TT	CG	TG
257	46	1	1	1	0	0	2	1	46.4667	0	46.4667	0	CT	TT	AG	TG	CG	TT
258	51	1	0	0	0	1	3	1	7.3	1	19.56	1	CT	CT	AG	TT	CC	TT
259	64	1	1	1	0	1	3	1	4.46667	1	9.7	1	CC	TT	AA	GG	CG	TT
260	58	1	1	0	0	0	2	1	47.9	0	47.9	0	CC	TT	AG	GG	CG	TT
261	60	1	1	1	1	0	3	1	0.533333	1	2.23333	1	CT	TT	AG	GG	CG	TG
262	73	1	1	0	0	0	3	1	1.3	1	1.46667	1	CT	TT	AG	GG	CG	TT
263	65	1	1	0	0	0	3	1	47.6	0	47.6	0	CC	CT	AG	GG	CG	TG
264	56	1	1	0	0	0	3	1	5.03333	1	18.2333	1	TT	TT	GG	GG	GG	GG
265	63	1	0	0	1	0	3	1	8.13333	1	16.7667	1	CT	TT	GG	TG	GG	TT
266	47	1	1	1	1	0	3	2	47.7333	0	47.7333	0	CC	TT	AA	TG	GG	TT
267	62	2	1	0	0	0	2	1	11.1	1	21.0333	1	CT	TT	AG	TT	CG	TT
268	51	1	1	1	0	0	3	1	48.3	0	48.3	0	CT	TT	GG	TG	GG	TT
269	63	1	0	0	1	0	3	2	24.3	1	31.9	1	CT	TT	AA	GG	GG	TT
270	73	2	0	0	0	0	2	2	47.6	0	47.6	0	CT	TT	AG	TG	GG	TG
271	72	2	0	0	0	0	3	1	49.2667	0	49.2667	0	CT	CT	AA	GG	CG	TT
272	64	1	1	0	1	1	3	1	5.63333	1	23.7667	1	CC	TT	AG	TT	GG	TG
273	65	1	1	1	0	0	3	1	33.5	1	36.5667	1	CT	TT	GG	TG	CG	TT
274	53	1	1	0	0	0	2	2	12.5333	1	27.6	1	CC	TT	AA	GG	GG	TG
275	37	1	1	0	0	0	2	1	28.5333	1	49.2333	0	CT	TT	AG	TG	GG	TG
276	56	1	1	0	0	0	2	2	16.4	1	20.4333	1	TT	TT	GG	TG	CG	TG
277	47	1	1	1	0	0	3	1	47.6333	0	47.6333	0	CC	TT	AG	TT	CG	TG
278	52	1	1	0	1	1	3	2	4.3	1	17.3667	1	CT	TT	AG	TT	CG	TG
279	57	1	0	1	0	1	3	1	46.7333	0	46.7333	0	CC	CT	AG	GG	GG	TG
280	74	1	1	0	0	0	3	2	10.2333	1	46.6667	0	CT	TT	AG	TT	GG	TT
281	53	1	1	1	1	0	3	1	8.1	1	21.4333	1	CT	TT	GG	GG	CG	TT
282	49	1	1	1	0	0	3	1	36.1333	1	48.8667	0	CC	TT	AG	TG	CG	TT
283	59	1	1	0	1	0	3	2	47.9	0	47.9	0	CC	CC	AA	TG	GG	GG
284	46	1	1	1	1	0	3	1	1.2	1	4.2	1	CC	TT	AG	TT	GG	GG
285	61	2	0	0	0	0	2	1	4.56667	1	11.3	1	TT	TT	GG	TG	GG	TG
286	69	1	1	0	0	1	3	1	6.9	1	13.7667	1	CT	TT	AG	TG	CG	TT
287	60	1	1	0	0	1	3	1	41.7333	1	48.3667	0	CC	TT	AA	TG	GG	TT
288	58	2	0	0	1	1	3	1	12.9333	1	13.3667	0	CC	CT	AA	TG	GG	TG
289	42	1	1	1	0	0	3	1	47.4667	0	47.4667	0	CC	CT	AA	GG	GG	TT
290	64	1	0	0	0	0	2	1	48.4	0	48.4	0	CC	TT	AA	TG	CG	TG
291	51	1	1	1	1	1	3	2	7.1	1	11.7667	1	CT	TT	GG	TG	CG	TT
292	53	1	1	0	0	0	2	1	47.1333	0	47.1333	0	CT	TT	GG	GG	CG	TG
293	60	1	1	0	1	1	3	1	4.23333	1	10.0667	1	TT	TT	AG	TT	GG	TG
294	58	1	1	1	0	0	2	1	48.2	0	48.2	0	CT	TT	AG	TG	GG	TG
295	64	1	1	0	1	0	2	1	10.3	1	41.9333	1	CT	TT	AG	GG	CG	TT
296	62	2	1	1	1	0	3	1	1.012	1	2.26667	1	CC	CT	AG	TT	GG	GG
297	54	1	0	1	1	0	3	2	49.2333	0	49.2333	0	TT	TT	GG	TG	CG	TT
298	56	1	1	1	0	1	3	1	4.6	1	12.0667	1	CC	CT	AG	TG	CG	TT
299	63	1	0	1	1	1	3	1	19.5	1	24.5333	1	CT	TT	AG	TG	GG	TG
300	51	1	1	1	1	0	3	1	15.9667	1	47.9333	1	CC	TT	GG	TT	GG	TT
301	62	1	1	1	0	0	3	1	48.1667	0	48.1667	0	CC	CT	AG	TT	CG	TG
302	66	1	1	1	0	0	2	2	16.0667	1	30.1333	1	CT	CT	GG	TT	CG	TT
303	61	1	0	1	0	1	3	2	47.6667	0	47.6667	0	CC	CT	AG	GG	GG	TG
304	57	2	0	0	1	1	3	1	9.9	1	17.4	1	CC	CT	GG	GG	CG	TT
305	55	1	1	1	0	0	3	2	0.6	1	6.63333	1	CT	TT	GG	TT	CG	TG
306	73	1	0	0	0	0	3	1	15.3667	1	36.1	1	CT	CT	AG	GG	GG	TG
307	67	1	0	0	1	0	3	1	8.23333	1	16.3	1	TT	TT	GG	GG	CG	TT
308	56	1	1	0	0	1	2	1	8	1	17.6667	1	TT	TT	GG	TG	CC	TT
309	62	1	1	1	1	0	3	2	8.03333	1	12.6667	1	CT	TT	AG	TG	CG	TG
310	49	2	0	0	0	0	2	1	50.0333	0	50.0333	0	CC	TT	AG	GG	GG	TG
311	48	1	1	1	1	1	3	1	8.7	1	16.1	1	TT	TT	GG	TG	CG	TG
312	54	1	1	1	0	1	2	1	49.9333	0	49.9333	0	CC	TT	AG	TG	GG	TG
313	61	1	0	1	1	0	3	1	42.9	1	43.8667	1	CT	CT	AG	TT	CG	TG
314	49	1	1	1	0	0	3	1	40.8333	1	50.4667	0	TT	TT	GG	GG	CG	TG
315	54	1	0	1	1	1	3	1	28.9	1	43.5667	1	CT	TT	AG	TT	CG	TG
316	52	2	0	1	0	0	3	1	50.4	0	50.4	0	CC	CT	AA	TT	CG	TT
317	71	1	0	0	0	1	3	1	10.4333	1	15.0667	1	CC	CT	AG	TT	GG	GG
318	61	1	1	1	0	1	3	2	2.26667	1	7.3	1	CC	CT	AG	TT	GG	TG
319	59	1	1	1	0	0	3	2	49.5333	0	49.5333	0	CT	CT	AG	TG	CG	TG
320	56	1	0	0	0	0	3	1	18.9333	1	23.3667	1	CT	TT	AG	TG	CG	TT
321	46	1	0	0	0	0	2	1	23.73	1	66.5	0	CC	CT	AG	GG	GG	TG
322	77	1	0	0	1	1	2	1	13.1	1	21.6	1	CC	CT	AG	GG	GG	TT
323	45	1	1	1	0	0	2	1	58.6333	0	58.6333	0	CT	TT	AG	GG	CG	TG
324	64	1	1	1	0	0	3	2	6.73333	1	22.4	1	CT	TT	AG	TG	CG	TG
325	62	1	0	0	0	0	3	1	56.0667	0	56.0667	0	CC	TT	AA	TG	GG	TT
326	70	1	1	1	0	0	3	2	10.3333	1	21.1667	1	CT	TT	AG	GG	GG	GG
327	61	1	0	0	1	0	3	1	66.5	0	66.5	0	CC	TT	AA	TG	CG	TT
328	56	2	0	0	0	0	2	1	58.2333	0	58.2333	0	CC	TT	AG	TG	CG	TT
329	43	1	1	0	0	0	3	1	65.6333	0	65.6333	0	CT	TT	AG	TG	CG	TT
330	66	2	0	0	0	1	2	1	52.5	0	52.5	0	TT	TT	GG	TT	CG	TT
331	54	1	1	1	0	1	2	1	57.1333	0	57.1333	0	TT	TT	GG	TG	CG	TG
332	61	1	1	1	0	0	2	1	3.3	1	12.7333	1	CT	TT	AG	GG	GG	TG
333	57	1	0	0	1	0	3	1	19.4333	1	24.3667	1	CT	CT	AG	TG	CG	TG
334	59	1	1	1	1	0	3	1	18.6333	1	24.7667	1	TT	TT	GG	TT	CG	TT
335	60	1	1	1	0	0	2	1	19.4	1	29.5333	1	TT	TT	GG	TT	GG	TT
336	51	1	0	0	0	0	3	1	49.5	0	49.5	0	TT	TT	GG	TT	GG	TG
337	62	2	1	1	1	0	3	1	15.9333	1	22	1	TT	TT	GG	GG	CG	TT
338	45	1	1	0	1	0	3	1	8.23333	1	18.6	1	TT	TT	GG	GG	GG	TG
339	56	1	1	0	0	1	3	1	21	1	25.7667	1	CT	CT	AG	TG	CG	TT
340	65	1	1	1	1	0	3	1	49.8333	0	49.8333	0	CT	CT	AG	TG	GG	TG
341	56	1	1	1	0	0	3	1	7.5	1	26.1	1	CT	TT	AG	TG	CC	TT
342	53	1	0	0	0	0	3	2	21.3333	1	27.1	1	CC	CT	AG	TG	CG	TG
343	58	1	0	1	1	0	3	1	20.3333	1	25.7	1	CC	TT	AG	TG	GG	GG
344	66	2	0	0	1	0	3	1	4	1	8	1	CC	TT	AG	GG	CC	TT
Sex: 1,male;2,female.
Smoking: 0,never;1,yes.
Drinking:0,never;1,yes.
Vessel invasion: 0,no;1,yes.
Neural invasion: 0,no;1,yes.
TNM Stage: 2,stage II;3,stage III
Lymphadenectomy: 1,Two fields;2,Three fields.
DFS_status: 0, without progression;1,with progrseeion.
OS_status: 0,alive;1,dead.
